# Supplementary material for: Angiopoietin-like 8 governs osteoblast-adipocyte lineage commitment during skeletal aging
Source: JCI Insight. 2025 Oct 21;10(23):e189371. doi: 10.1172/jci.insight.189371 (PMC12890479; doi:10.1172/jci.insight.189371)
Supplement: Supporting data values [file jciinsight-10-189371-s141.xlsx]

## Sheet: Figure1B
Age	ANGPTL8(pg/ml)
37	224.636
64	623.273
38	66.9091
48	163.273
66	356.909
60	418.727
48	469.636
56	206
77	646
39	48.7273
49	82.3636
57	226.909
24	172.364
39	344.182

## Sheet: Figure1D
Age	ANGPTL8 mRNA expression
66	14.514
47	13.2148
75	16.1493
61	14.4547
40	7.48723
66	19.3156
62	17.9342
42	11.6717
75	18.697
53	13.7959
66	13.261
47	14.687
67	13.992
43	13.8622
48	11.4236
76	14.4973
37	10.4133
69	11.5486
64	11.6568
32	7.8969
76	16.8619
79	19.9286
54	11.6844
59	12.3293
70	11.4118
38	11.7248
50	12.7711
71	12.5987
56	12.1382
85	23.083
57	12.4219
39	10.8532
52	11.9936

## Sheet: Figure1E
3 month	12 month	24 month
517.241	1800.84	2133.74
373.187	1649.37	1916.85
247.502	1493.72	2301.32
371.254	1723.49	2780.53
668.708	1689.01	2223.98
655.817	1132.77	2068.32

## Sheet: Figure1F
3 month	12 month	21 month
1288.43	1945.86	3067.35
1407.67	2145.67	2548.5
1536.58	1997.42	3031.9
1491.46	2480.83	4933.29
1736.38	2071.54	6512.41
1030.62	2455.04	5239.45
1075.73
795.359
537.544

## Sheet: Figure1G
P3	P4	P5
0.818384	2.11739	3.09645
0.876454	2.2736	3.84109
1.30516	1.57699	2.98368

## Sheet: Figure1H
P3	P4	P5
0.0598	0.0854	0.1796
0.0638	0.071	0.1316
0.0512	0.0897	0.09736

## Sheet: Figure1J
P3	P4	P5
0.230183	0.30381	1.21141
0.212174	0.745889	1.53494
0.162448	1.03307	1.45004

## Sheet: Figure1L
	Angptl8				Pparg				Fabp4
	0day	4day	8day	12day	0day	4day	8day	12day	0day	4day	8day	12day
1	1.19927	0.65149	0.752766	2.99666	0.806252	6.64719	10.6257	18.3761	0.903032	5635.05	13624	4876.76
2	1.03844	0.539171	0.712254	2.72774	0.919766	6.0649	17.0532	10.4539	2.46993	3433.03	13286.1	3637.69
3	0.802975	0.614546	0.812254	4.1327	1.27398	7.11099	22.3104	33.288	0.448345	4317.02	18138.8	9849.25

## Sheet: Figure1M
P3	P4	P5
0.791489	2.0478	4.50369
1.00928	2.50689	4.95502
1.19923	1.98029	4.05126

## Sheet: Figure1N
P3	P4	P5
0.6598	0.8854	1.1776
0.4673	0.8009	1.7022
0.6332	0.9765	1.46987

[truncated: 155 more sheets: Figure2B, Figure2D, Figure2E, Figure2I, Figure2K, Figure2L, Figure2N, Figure3B, Figure3C, Figure3D, Figure3E, Figure3F, Figure3G, Figure3H, Figure3J, Figure3K, Figure3M, Figure3N, Figure4B, Figure4C …]
